# Supplementary material for: Impact of swapping soils on the endophytic bacterial communities of pre-domesticated, ancient and modern maize
Source: BMC Plant Biol. 2014 Sep 12;14:233. doi: 10.1186/s12870-014-0233-3 (PMC4189167; doi:10.1186/s12870-014-0233-3)
Supplement: Additional file 1: Table S1. — Physical and elemental characteristics of the Canadian and Mexican soils used in this study. [file 12870_2014_233_MOESM1_ESM.xlsx]

## Sheet: Sheet1
Table S1: Physical and chemical characteristics of Canadian and Mexican soils used in this study.
	Canadian Silt Loam	Mexican Clay Loam	Nepheline Syenite Sand
pH	7.7	7.5	8.6
Gravel	0.007	0.152	0
Sand	0.317	0.362	1
Silt	0.529	0.317	0
Clay	0.154	0.321	0
Extractable Phosphorus	25 mg/L	4.7 mg/L
Extractable Potasium	110 mg/L	180 mg/L
Total Carbon	0.0228	0.0376
Total Nitrogen	0.0022	0.0031
Total Sulphur	0.0003	<0.02%
Total Iron	17,000 µg/g	26,000 µg/g
Total Magnesium	5,100 µg/g	7,400 µg/g
Total Manganese	550 µg/g	800 µg/g
Total Calcium	7,800 µg/g	16,000 µg/g
Total Molybdenum	0.82 µg/g	8.4 µg/g
Total Vanadium	33 µg/g	70 µg/g
Total Arsenic	4.5 µg/g	260 µg/g
Total Aluminium	14,000 µg/g	37,000 µg/g
Total Zinc	69 µg/g	130 µg/g
Total Lead	17 µg/g	88 µg/g
Total Cadmium	0.35 µg/g	2.1 µg/g
