# Supplementary material for: Impact of swapping soils on the endophytic bacterial communities of pre-domesticated, ancient and modern maize
Source: BMC Plant Biol. 2014 Sep 12;14:233. doi: 10.1186/s12870-014-0233-3 (PMC4189167; doi:10.1186/s12870-014-0233-3)
Supplement: Additional file 4: Table S2. — Source tissue, bacterial identities based on 16S rDNA homology, TRFLP fragment sizes, and in vitro functional traits of cultured maize root and shoot endophytes. Functions were scored as 0 (no response), 1 (small response), 11 (medium response) and 111 (large response). [file 12870_2014_233_MOESM4_ESM.xlsx]

## Sheet: MicrobeInfo
	Table S2: Bacterial isolates and functional characteristics.
	Strain ID	Genbank Accesion #	Plant Genotype	Plant Part	Soil Treatment	Best Genbank Match	Percent identity	DdeI Forward Fragment Size	Colony Colour	Promotes Shoot Weight	Promotes Root Weight	Decreases Shoot Weight	Decreases Root Weight	Increases Root/Shoot	Decreases Root/Shoot	Growth on LGI	ACC Deaminase Activity	Solubilizes Phosphate	Secretes RNAse	Produces Acetoin	Produces Auxin	Secretes siderophores	Secretes Pectinase	Secretes cellulase	Antagonize A. flavus
	Agrobacterium<StrainDJM4C7>	JF776463	Mixteco	Root	Mexico	GU479944; Agrobacterium tumefaciens	95	343	Grey	0	0	0	0	0	1	0	0			1
	Agrobacterium<StrainDJM4H2>		Parviglumis	Root	Mexico	AY225504; Agrobacterium sp. 10c2	98.5	343	Creamy White	0	0	1	1	0	1	0	0	1
	Agrobacterium<StrainDJM5B10>	JF776464	Pioneer	Root	Canada	HM143942; Agrobacterium tumefaciens	98	343	Light brown	0	0	1	1	0	1	0	0	11			11
	Agrobacterium<StrainDJM5B11>	JF776465	Pioneer	Root	Canada	HM143942; Agrobacterium tumefaciens	94	343	Creamy grey	0	0	1	1	0	0	0	0	1
	Agrobacterium<StrainDJM5C2>	JF776466	Pioneer	Shoot	Mexico	FJ581441; Agrobacterium tumefaciens	97	343	Creamy grey	0	0	1	1	0	0	0	0	1
	Agrobacterium<StrainDJM5C3>	JF776467	Pioneer	Root	Mexico	FJ581441; Agrobacterium tumefaciens	95	343	Creamy White	0	0	1	1	0	1	0	0
	Bacillus<StrainDJM4A10>		Mixteco	Root	Sand	FJ573188; Bacillus licheniformis AK1872	84	46	Light Brown	0	0	0	0	0	0	0	0
	Bacillus<StrainDJM4D1>	JF776468	Mixteco	Root	Mexico	AY030339; Bacillus mojavensis	99.6	46	Creamy grey	0	0	1	1	0	0	0	0			111			111	11
	Bacillus<StrainDJM4G5>	JF776469	Parviglumis	Shoot	Mexico	AB540647; Bacillus sp. NCCP-62	99.6	46	Light brown	0	0	1	1	0	0	0	0			1
	Bacillus<StrainDJM5B6>		Pioneer	Root	Canada	GU188928; Bacillus simplex	83	46	Grey	0	0	1	0	0	0	0	0
	Burkholderia<StrainDJM4G4>	JF776470	Parviglumis	Root	Canada	GU936678; Burkholderia gladioli pv. Agaricicola	100	68	Creamy White	0	0	1	1	0	1	1	1	111							11
	Burkholderia<StrainDJM5B8>	JF776471	Pioneer	Root	Canada	U96935; Burkholderia glathei	100	68	Grey	0	0	1	1	0	1	1	1
	Burkholderia<StrainDJM5C9>	JF776472	Parviglumis	Root	Mexico	GU936678; Burkholderia gladioli pv. Agaricicola	100	68	Creamy White	0	0	0	0	0	0	0	1	111	11			111
	Cohnella<StrainDJM4H6>	JF776474	Parviglumis	Root	Mexico	EF368008; Cohnella yongneupensis	99	340	Grey	0	0	0	1	0	1	0	0			1
	Cupriavidus<StrainDJM4G1>	JF776473	Parviglumis	Root	Canada	AY040355; Cupriavidus campinensis	98.7	68	Grey	0	1	0	0	0	0	0	0				1
	Curtobacterium<StrainDJM4H4>	JF776475	Parviglumis	Root	Mexico	EU266585; Curtobacterium sp. R 11	99	517	Yellow Brown	0	0	0	1	0	1	0	0
	Delftia<StrainDJM4E5>	JF776476	Parviglumis	Root	Sand	AF078774; Delftia acidovorans	100	68	Clear grey	0	0	0	0	0	0	0	0
	Delftia<StrainDJM4G3>	JF776477	Parviglumis	Root	Canada	HQ113205; Delftia acidovorans	95	68	Clear grey	0	0	1	1	0	0	0	1
	Enterobacter<StrainDJM4B3>	JF776478	Mixteco	Root	Sand	AY914094; Enterobacter sp. PR1.5/5	94.2	226	Yellow Brown	0	0	1	1	0	0	1	1	11		11
	Enterobacter<StrainDJM4B6>	JF776479	Mixteco	Root	Sand	FJ859683; Enterobacter ludwigii	97	226	Creamy grey	0	0	1	0	0	0	1	1	1		11	11
	Enterobacter<StrainDJM4B8>	JF776480	Mixteco	Root	Sand	HM156140; Enterobacter sp. TSE70	100	226	Creamy White	0	0	0	0	0	0	1	1	1		111	11
	Enterobacter<StrainDJM4C5>	JF776481	Mixteco	Root	Mexico	FJ859683; Enterobacter ludwigii	98	226	Creamy grey	0	0	1	1	0	1	0	1	1		111	11				1
	Enterobacter<StrainDJM4C6>	JF776482	Mixteco	Root	Mexico	FJ462703; Enterobacter ludwigii CaR	99	226	Grey	0	0	1	1	0	1	1	0	1		111
	Enterobacter<StrainDJM4C12>	JF776483	Mixteco	Root	Mexico	HQ179578; Enterobacter cloacae MS2	97	226	Creamy grey	0	0	1	1	0	1	1	1	1		111	1
	Enterobacter<StrainDJM4E4>	JF776484	Parviglumis	Root	Sand	FJ462703; Enterobacter ludwigii	99	226	Creamy white	0	0	1	1	0	1	1	1	1		111
	Enterobacter<StrainDJM4E7>	JF776485	Parviglumis	Root	Sand	FJ859683; Enterobacter ludwigii	98	226	Creamy white	0	0	1	1	0	1	1	1	11		11	1
	Enterobacter<StrainDJM4F3>	JF776487	Parviglumis	Root	Canada	HQ231936; Enterobacter sp. CY2W15	97	226	Creamy white	0	0	1	1	0	1	1	1	11		111
	Enterobacter<StrainDJM4F7>	JF776488	Parviglumis	Root	Canada	HM156140; Enterobacter sp. TSE70	99	226	Creamy White	0	0	1	1	0	1	1	1	1		111	1
	Enterobacter<StrainDJM4F8>	JF776489	Parviglumis	Root	Canada	FJ189785; Enterobacter sp. CSB08	100	226	Creamy White	0	0	1	1	0	1	1	1	1		111
	Enterobacter<StrainDJM4F10>	JF776490	Parviglumis	Root	Canada	HM156130; Enterobacter sp. TSE25	98	226	Creamy grey	0	0	1	1	0	0	1	1	1		11					1
	Enterobacter<StrainDJM4G8>	JF776491	Parviglumis	Root	Mexico	HM156130; Enterobacter sp. TSE25	97	226	Creamy White	0	0	1	1	0	1	1	1	1		111					1
	Enterobacter<StrainDJM4H7>	JF776492	Parviglumis	Root	Mexico	FJ189785; Enterobacter sp. CSB08	100	226	Creamy White	0	0	1	1	0	0	1	1	1		111	11
	Enterobacter<StrainDJM4H8>	JF776493	Parviglumis	Root	Mexico	HM156130; Enterobacter sp. TSE25	97	226	Creamy White	0	0	1	1	0	1	1	0	1		111	11
	Enterobacter<StrainDJM5A3>	JF776494	Pioneer	Root	Sand	GQ380575; Enterobacter ludwigii	99	226	Light brown	0	0	0	0	0	0	1	0	1		111			11	11
	Enterobacter<StrainDJM5A4>	JF776495	Pioneer	Root	Sand	GU549440; Enterobacter cloacae	97	259	Creamy White	0	0	0	0	0	0	1	0	1		11					1
	Enterobacter<StrainDJM5A5>	JF776496	Pioneer	Root	Sand	HM156130; Enterobacter sp. TSE25	97	226	Light brown	0	0	1	1	0	1	0	1		11	11	11		1	1
	Enterobacter<StrainDJM5B3>	JF776499	Pioneer	Root	Canada	AJ853891; Enterobacter ludwigii	99.1	226	Creamy White	0	0	0	0	0	0	1	1	1		111
	Enterobacter<StrainDJM5B4>	JF776497	Pioneer	Root	Canada	HM156130; Enterobacter sp. TSE25	97	226	Creamy White	0	0	1	1	0	1	0	0	1	1	11
	Enterobacter<StrainDJM5B5>	JF776498	Pioneer	Root	Canada	AJ853891; Enterobacter ludwigii	99	226	Light brown	0	0	0	0	0	0	1	0	1	11	11	11		11	1	1
	Enterobacter<StrainDJM5B12>	JF776486	Pioneer	Root	Canada	GQ179978; Enterobacter hormaechei	96	225	Creamy grey	0	0	1	1	0	1	1	1			11
	Flexibacter<StrainDJM4B4>		Mixteco	Root	Sand	FJ812378; Flexibacter sp. AR-156	92	74	Deep Yellow	0	0	0	0	0	0	0	0			11
	Herbaspirillum<StrainDJM4E2>	JF776500	Parviglumis	Root	Sand	FJ605419; Herbaspirillum rubrisubalbicans	99	726	Grey	0	0	0	0	0	1	0	0
	Janthinobacterium<StrainDJM5A12>	JF776501	Pioneer	Shoot	Canada	AB196254; Janthinobacterium sp. IC161	98	726	Creamy grey	0	0	1	1	0	0	1	1	1	1						1
	Klebsiella<StrainDJM4E1>	JF776502	Parviglumis	Root	Sand	NR_036794; Klebsiella pneumoniae	99	731	Creamy White	0	0	1	1	0	1	0	1	1	1	111	1
	Kytococcus<StrainDJM4G11>		Parviglumis	Root	Mexico	AJ717359; Kytococcus sedentarius	84	232	Grey	0	0	0	0	0	0	0	0			11	11
	Lysobacter<StrainDJM4C11>	JF776503	Mixteco	Root	Mexico	DQ462462; Lysobacter niastensis GH41-7	98	70	Grey brown	0	0	0	0	0	0	0	0			11
	Lysobacter<StrainDJM4D5>	JF776504	Mixteco	Root	Mexico	FJ845030; Lysobacter enzymogenes	95.7	70	Light brown	0	0	0	0	0	0	0	0			1
	Mesorhizobium<StrainDJM4G2>	JF776505	Parviglumis	Root	Canada	AY332151; Mesorhizobium sp. GWS-SE-H103	97	342	Creamy white	0	0	1	1	0	1	0	0			1
	Methylobacterium<StrainDJM4A11>	JF776508	Mixteco	Root	Sand	GU294332; Methylobacterium oryzae	97	339	Pink	1	0	0	0	0	0	1	0
	Methylobacterium<StrainDJM4A7>	JF776507	Mixteco	Shoot	Sand	GU294332; Methylobacterium oryzae	97	339	Pink	1	0	0	0	0	0	1	1			1
	Microbacterium<StrainDJM4A1>		Mixteco	Shoot	Sand	DQ870710; Microbacterium schleiferi	84	714	Grey brown	0	0	0	0	0	0	0	0			1
	Microbacterium<StrainDJM4B5>		Mixteco	Root	Sand	Y17237; Microbacterium schleiferi	92	714	Yellow Brown	0	0	1	1	0	1	0	0			11				1
	Microbacterium<StrainDJM4B11>	JF776509	Mixteco	Shoot	Canada	Y17240; Microbacterium trichotecenolyticum	98.3	714	Creamy grey	0	0	0	0	0	0	0	0			11					1
	Microbacterium<StrainDJM4E6>	JF776510	Parviglumis	Root	Sand	AM181504; Microbacterium hominis	98.8	714	Grey	0	0	1	1	0	1	0	0			111
	Microbacterium<StrainDJM4F5>	JF776511	Parviglumis	Root	Canada	EU714365; Microbacterium testaceum	95.5	714	Deep Yellow	0	0	0	1	0	1	1	0
	Microbacterium<StrainDJM4F11>		Parviglumis	Root	Canada	AY278889; Microbacterium sp. T2-22	94.5	714	Yellow Brown	0	0	0	0	0	0	0	1			11
	Microbacterium<StrainDJM4G6>	JF776512	Parviglumis	Shoot	Mexico	HQ413678; Microbacterium arborescens	99	712	Light brown	0	0	1	1	0	1	0	0			1				1
	Microbacterium<StrainDJM4G10>		Parviglumis	Root	Mexico	HQ406731.1; Microbacterium trichothecenolyticum	100	714	Yellow Brown	0	0	1	1	0	0	0	0			11
	Microbacterium<StrainDJM4H9>	JF776513	Pioneer	Shoot	Sand	AF306541; Microbacterium sp. K49	97.3	713	Yellow Brown	0	0	1	1	0	1	0	0			11
	Microbacterium<StrainDJM5B2>	JF776514	Pioneer	Root	Canada	AB201047; Microbacterium takaoensis	95.4	714	Grey	0	0	1	1	0	1	0	1			1
	Microbacterium<StrainDJM5C6>	JF776515	Pioneer	Root	Mexico	EF567306; Microbacterium binotii	99	714	Creamy White	0	0	1	1	0	1	1	0	1		11	11
	Microbacterium<StrainDJM5C7>		Pioneer	Root	Mexico	HQ413678; Microbacterium arborescens	89	712	Yellow Brown	0	0	1	1	0	1	0	0				11			1
	Micrococcus<StrainDJM4A2>		Mixteco	Shoot	Sand	AM237388; Micrococcus luteus	90	519	Grey	0	0	0	0	0	0	0	0
	Micrococcus<StrainDJM4C3>		Mixteco	Shoot	Mexico	GQ856255; Micrococcus luteus	77	520	Yellow	0	0	1	1	0	1	0	0			11
	Mycobacterium<StrainDJM5C4>	JF776506	Pioneer	Root	Mexico	AY449728; Mycobacterium cosmeticum	100	518	Grey	0	0	0	0	0	0	1	1
	Paenibacillus<StrainDJM4A6>	JF776517	Mixteco	Shoot	Sand	FN429976; Paenibacillus sp. IB-1067	98.8	521	Grey	0	0	0	0	0	0	0	0			11				1
	Paenibacillus<StrainDJM4B1>	JF776518	Mixteco	Root	Sand	AJ716019; Paenibacillus barcinonensis	97.2	344	Grey	0	0	0	0	0	0	1	0	1	1
	Paenibacillus<StrainDJM4B10>	JF776519	Mixteco	Shoot	Canada	AJ716019; Paenibacillus barcinonensis	98.1	344	Grey	0	0	0	1	0	0	0	0		11	1				11
	Paenibacillus<StrainDJM4D4>	JF776520	Mixteco	Root	Mexico	NR_025489; Paenibacillus agarexedens	91.2	341	Clear grey	0	0	0	0	0	0	0	0			11
	Paenibacillus<StrainDJM4E10>	JF776521	Parviglumis	Shoot	Canada	AJ716019; Paenibacillus barcinonensis	99	344	Grey	0	0	0	0	0	0	0	1			11	11
	Paenibacillus<StrainDJM4E11>	JF776522	Parviglumis	Shoot	Canada	AJ716019; Paenibacillus barcinonensis	98	344	Grey	0	0	1	1	0	1	0	0			11				11
	Paenibacillus<StrainDJM4G7>	JF776523	Parviglumis	Shoot	Mexico	FN429976; Paenibacillus sp. IB-1067	98.7	521	Light brown	0	0	0	0	0	1	0	1		11	11			1	1
	Paenibacillus<StrainDJM4H12>	JF776524	Pioneer	Root	Sand	AB042063; Paenibacillus polymyxa	99	341	Grey	0	0	1	1	0	0	0	0			111
	Paenibacillus<StrainDJM5A6>	JF776525	Pioneer	Root	Sand	AJ716019; Paenibacillus barcinonensis	98	344	Grey	0	0	0	1	0	1	0	0			11				1
	Paenibacillus<StrainDJM5A7>	JF776526	Pioneer	Root	Sand	EU700193; Paenibacillus sp. SWCH-2	99.7	341	Grey brown	0	0	0	1	0	1	1	0	1		1			1	1	1
	Paenibacillus<StrainDJM5A10>	JF776527	Pioneer	Root	Canada	AJ716019; Paenibacillus barcinonensis	97.9	344	Grey	0	0	1	1	0	1	0	1						1	1
	Paenibacillus<StrainDJM5C5>	JF776528	Pioneer	Root	Mexico	EU290158; Paenibacillus chondroitinus	97.3	339	Grey	1	0	0	0	0	0	0	0								1
	Paenibacillus<StrainDJM5C8>		Pioneer	Root	Mexico	AY598818; Paenibacillus phyllosphaerae	93.8	518	Grey	0	0	0	0	0	0	0	0
	Pandoraea<StrainDJM5A8>	JF776516	Pioneer	Root	Canada	AB480701; Pandoraea sputorum	99.8	68	Grey	0	0	0	1	0	1	0	0	1
	Pantoea<StrainDJM4A3>	JF776529	Mixteco	Shoot	Sand	HM461150; Pantoea sp.	97	227	Deep Yellow	0	0	0	0	0	0	0	0			11
	Pantoea<StrainDJM4A5>	JF776530	Mixteco	Shoot	Sand	EU931561; Pantoea agglomerans	100	226	Yellow Brown	0	0	0	1	0	1	0	0	11		11				1
	Pantoea<StrainDJM4A8>	JF776531	Mixteco	Shoot	Sand	HM161869; Pantoea dispersa	93	226	Grey	0	0	0	0	0	0	1	0			11
	Pantoea<StrainDJM4A12>	JF776532	Mixteco	Root	Sand	HM461150; Pantoea dispersa	100	227	Yellow Brown	0	0	0	0	0	0	0	0	11		111
	Pantoea<StrainDJM4D10>	JF776533	Parviglumis	Root	Sand	FJ426593; Pantoea sp. GJT-8	97.5	259	Deep Yellow	0	0	1	1	0	0	1	1	11		111
	Pantoea<StrainDJM4D11>	JF776534	Parviglumis	Root	Sand	FJ426593; Pantoea sp. GJT-8	99	259	Deep Yellow	0	0	1	1	0	1	1	1	11		111	11
	Pantoea<StrainDJM4E3>	JF776535	Parviglumis	Root	Sand	FJ426593; Pantoea sp. GJT-8	99	259	Deep Yellow	0	0	1	1	0	1	0	1	11		111
	Pantoea<StrainDJM4E8>	JF776536	Parviglumis	Root	Sand	HM161869; Pantoea dispersa	98	226	Yellow Brown	0	0	0	0	0	0	1	1	11		11
	Pantoea<StrainDJM4E12>	JF776537	Parviglumis	Shoot	Canada	GQ922068; Pantoea sp. SWF67634	97.1	259	Deep Yellow	0	0	1	1	0	1	1	1	11	1	111			11	111
	Pantoea<StrainDJM4F4>	JF776538	Parviglumis	Root	Canada	AM184264; Pantoea agglomerans	100	226	Clear grey	0	0	1	1	0	1	0	1			111
	Pantoea<StrainDJM4F9>	JF776539	Parviglumis	Root	Canada	FJ357834; Pantoea agglomerans	97.5	259	Deep Yellow	0	0	0	0	0	1	1	1	1		111
	Pantoea<StrainDJM4G9>	JF776540	Parviglumis	Root	Mexico	FJ756350; Pantoea dispersa	99	226	Grey	0	0	1	0	0	0	0	1			11				1
	Pantoea<StrainDJM4G12>	JF776541	Parviglumis	Root	Mexico	AM184264; Pantoea agglomerans	100	226	Creamy White	0	0	1	1	0	1	0	1	1		111
	Pantoea<StrainDJM4H1>	JF776542	Parviglumis	Root	Mexico	GQ246183; Pantoea dispersa	97.7	226	Yellow Brown	0	0	1	1	0	1	0	0	11		111	1
	Pantoea<StrainDJM5A2>	JF776543	Pioneer	Root	Sand	AY335552; Pantoea agglomerans	98	259	Creamy White	0	0	0	0	0	0	0	1			111	11
	Pedobacter<StrainDJM4C4>		Mixteco	Root	Mexico	AB365796; Pedobacter panaciterrae	97	74	Clear grey	1	0	0	0	0	0	1	1
	Pedobacter<StrainDJM4H3>		Parviglumis	Root	Mexico	AM279216; Pedobacter GR12-04	90	74	Grey	0	0	0	1	0	1	0	0
	Pedobacter<StrainDJM5B7>		Pioneer	Root	Canada	GQ287498; Pedobacter sp. P1s-187	95	74	Grey	0	0	0	0	0	0	0	0
	Pseudomonas<StrainDJM4C2>	JF776547	Mixteco	Root	Canada	AJ278813; Pseudomonas fluorescens	100	69	Grey	0	0	1	0	0	0	0	0		1
	Pseudomonas<StrainDJM4D2>	JF776544	Mixteco	Root	Mexico	AJ278814; Pseudomonas fluorescens	100	69	Grey	0	0	1	0	0	0	0	0	1	1	11
	Pseudomonas<StrainDJM4F2>		Parviglumis	Root	Canada	EU652471; Pseudomonas sp. JPB-1.12	94	68	Clear grey	1	0	0	0	0	0	0	0			11
	Pseudomonas<StrainDJM5A11>	JF776545	Pioneer	Shoot	Canada	AY970952; Pseudomonas moraviensis	100	70	Creamy grey	0	0	1	0	0	0	0	0
	Pseudomonas<StrainDJM5B9>	JF776546	Pioneer	Root	Canada	HQ333032; Pseudomonas putida	95	340	Light brown	0	0	1	0	0	0	0	0	11
	Rhizobium<StrainDJM4D3>		Mixteco	Root	Mexico	DQ485278; Rhizobium mesosinicum	83	339	Grey	0	0	0	0	0	1	0	0			11
	Rhizobiumetli<StrainDJM4D6>	JF776548	Parviglumis	Shoot	Sand	AY460185; Rhizobium etli	96	338	Clear grey	0	0	0	0	0	0	0	0	1
	Sphingobium<StrainDJM5A9>	JF776549	Pioneer	Root	Canada	AB042233; Sphingobium herbicidovorans	95.8	518	Light brown	0	0	0	0	0	0	0	0
	Sphingomonas<StrainDJM4C10>		Mixteco	Root	Mexico	EU202874; Sphingomonas bacterium	98	518	Deep Yellow	1	0	0	0	0	0	0	1			11
	Sphingomonas<StrainDJM5B1>	JF776550	Pioneer	Root	Canada	HM032800; Sphingomonas melonis	80	714	Yellow Brown	0	0	1	1	0	1	1	1			1
	Staphylococcus<StrainDJM4A4>	JF776551	Mixteco	Shoot	Sand	GU980229; Staphylococcus epidermidis	98.2	46		0	0	0	0	0	0	0	0			11
	Staphylococcus<StrainDJM4B2>	JF776552	Mixteco	Root	Sand	AY903257; Staphylococcus lugdunensis	100	46	Grey	1	1	0	0	0	0	0	0	1
	Stenotrophomonas<StrainDJM4A9>	JF776553	Mixteco	Shoot	Sand	AY445079; Stenotrophomonas maltophilia	100	341	Light Brown	0	0	0	0	0	0	0	0		11	1
	Stenotrophomonas<StrainDJM4B7>	JF776554	Mixteco	Root	Sand	FJ655828; Stenotrophomonas maltophilia	93.2	341	Creamy White	0	0	0	1	0	1	1	1	1		11
	Stenotrophomonas<StrainDJM4B9>	JF776555	Mixteco	Shoot	Canada	FJ429961; Stenotrophomonas maltophilia	98.8	341	Grey	0	0	0	0	0	0	0	0			1
	Stenotrophomonas<StrainDJM4B12>	JF776556	Mixteco	Root	Canada	GU372745; Stenotrophomonas maltophilia	99	341	Light brown	0	0	0	1	0	1	0	0		11	1
	Stenotrophomonas<StrainDJM4C8>	JF776557	Mixteco	Root	Mexico	FM992758; Stenotrophomonas maltophilia	99.2	341	Grey brown	0	0	0	0	0	1	0	0		111	11					1
	Stenotrophomonas<StrainDJM4D8>	JF776558	Parviglumis	Shoot	Sand	HQ185400; Stenotrophomonas maltophilia	100	341	Grey	0	0	0	0	0	0	0	0		111	11
	Stenotrophomonas<StrainDJM4F12>	JF776559	Parviglumis	Root	Canada	AJ293462; Stenotrophomonas maltophilia	99	340	Grey	0	0	0	0	0	0	0	0		111	1
	Stenotrophomonas<StrainDJM4H5>	JF776560	Parviglumis	Root	Mexico	AY169434; Stenotrophomonas maltophilia	99.1	341	Grey	0	0	1	1	0	1	0	0			1	1
	Xanthomonas<StrainDJM4C9>	JF776561	Mixteco	Root	Mexico	NR_026316; Xanthomonas albilineans	99	341	Yellow	0	0	1	1	0	1	1	0			11			11	11
	Xanthomonas<StrainDJM4D7>	JF776562	Parviglumis	Shoot	Sand	NR_026316; Xanthomonas albilineans	98	341	Yellow Brown	1	0	0	0	0	1	0	1			11			111	111
	Xanthomonas<StrainDJM4D9>	JF776563	Parviglumis	Root	Sand	NR_026316; Xanthomonas albilineans	96	341	Deep Yellow	1	0	0	0	0	1	1	0		1	11			11	11
	Xanthomonas<StrainDJM4D12>	JF776564	Parviglumis	Root	Sand	X95918; Xanthomonas albilineans	98.1	341	Deep Yellow	0	0	1	1	0	1	1	0	11	11	111			111	111
	Xanthomonas<StrainDJM4E9>	JF776565	Parviglumis	Root	Sand	NR_026316; Xanthomonas albilineans	99	341	Deep Yellow	0	0	0	0	0	1	1	0			11			11	11
	Xanthomonas<StrainDJM4F1>	JF776566	Parviglumis	Root	Canada	NR_026316; Xanthomonas albilineans	99	341	Deep Yellow	0	0	0	0	0	0	1	0			1			11	11
	Xanthomonas<StrainDJM4F6>	JF776567	Parviglumis	Root	Canada	NR_026316; Xanthomonas albilineans	98	341	Deep Yellow	0	0	0	0	0	0	1	1			11			11	11
