# Supplementary material for: Impact of swapping soils on the endophytic bacterial communities of pre-domesticated, ancient and modern maize
Source: BMC Plant Biol. 2014 Sep 12;14:233. doi: 10.1186/s12870-014-0233-3 (PMC4189167; doi:10.1186/s12870-014-0233-3)
Supplement: Additional file 6: Table S3. — Statistical probability that TRFLP peaks could be shared between different samples by random chance, when multiple microbial species share the same TRFLP peak size. This table represents the statistical significance underlying the data shown in Figure 4. [file 12870_2014_233_MOESM6_ESM.xlsx]

## Sheet: Sheet1
Additional file 6. Table S3: Statistical probability that TRFLP peaks could be shared between different samples by random chance, when multiple microbial species share the same TRFLP peak size.
Figure	Sample A	Sample B	#Sample A TRFLP peaks	#Sample B peaks	#Sample A peaks shared with Sample B	% Shared	Probability* of sharing peaks by random chance	Significant at p=0.05
Fig 4A	Parviglumis roots on Canadian soil	Parviglumis roots on Mexican soil	37	40	27	72.973	1.85552e-28	Yes
Fig 4B	Mixteco roots on Canadian soil	Mixteco roots on Mexican soil	47	43	27	57.4468	5.19427e-27	Yes
Fig 4C	Pioneer roots on Canadian soil	Pioneer roots on Mexican soil	36	38	18	50	8.78951e-18	Yes
Fig 4D	Parviglumis roots on Canadian soil	Parviglumis roots on Sterile Sand	37	44	14	37.8378	4.09379e-12	Yes
Fig 4E	Mixteco roots on Canadian soil	Mixteco roots on Sterile Sand	47	42	14	29.7872	2.39122e-12	Yes
Fig 4F	Pioneer roots on Canadian soil	Pioneer roots on Sterile Sand	36	51	12	33.3333	2.97993e-09	Yes
Fig 4D	Parviglumis roots on Canadian soil	Parviglumis seeds	37	57	12	32.4324	1.36451e-08	Yes
Fig 4E	Mixteco roots on Canadian soil	Mixteco seeds	47	46	7	14.8936	4.21284e-05	Yes
Fig 4F	Pioneer roots on Canadian soil	Pioneer seeds	36	56	15	41.6667	2.69028e-11	Yes
Fig 4D	Parviglumis roots on Canadian soil	Canadian Soil	37	196	18	48.6486	0.0034237	Yes
Fig 4E	Mixteco roots on Canadian soil	Canadian Soil	47	196	21	44.6809	0.00077895	Yes
Fig 4F	Pioneer roots on Canadian soil	Canadian Soil	36	196	19	52.7778	0.00188837	Yes
Fig 4G	Parviglumis roots on Mexican Soil	Parviglumis roots on Canadian soil	40	37	27	67.5	5.80675e-30	Yes
Fig 4H	Mixteco roots on Mexican Soil	Mixteco roots on Canadian soil	43	47	27	62.7907	1.74949e-25	Yes
Fig 4I	Pioneer roots on Mexican Soil	Pioneer roots on Canadian soil	38	36	18	47.3684	2.50752e-18	Yes
Fig 4G	Parviglumis roots on Mexican Soil	Parviglumis roots on Sterile Sand	40	44	17	42.5	3.48235e-15	Yes
Fig 4H	Mixteco roots on Mexican Soil	Mixteco roots on Sterile Sand	43	42	14	32.5581	2.18772e-12	Yes
Fig 4I	Pioneer roots on Mexican Soil	Pioneer roots on Sterile Sand	38	51	12	31.5789	3.14549e-09	Yes
Fig 4G	Parviglumis roots on Mexican Soil	Parviglumis seeds	40	57	13	32.5	2.11407e-09	Yes
Fig 4H	Mixteco roots on Mexican Soil	Mixteco seeds	43	46	7	16.2791	3.8543e-05	Yes
Fig 4I	Pioneer roots on Mexican Soil	Pioneer seeds	38	56	12	31.5789	1.10636e-08	Yes
Fig 4G	Parviglumis roots on Mexican Soil	Mexican Soil	40	183	11	27.5	0.0775711	No
Fig 4H	Mixteco roots on Mexican Soil	Mexican Soil	43	183	12	27.907	0.045678	Borderline
Fig 4I	Pioneer roots on Mexican Soil	Mexican Soil	38	183	13	34.2105	0.0219831	Yes
							8.14757e+40
							4.51787e+47
*Probability formula derivation							1.45027e+43
1. LOGIC							5.67369e+24
Premise 1: Number of different TRFLP peaks observed in all samples in the experiment: 314							9.75875e+26
Assumption 1: Each peak can represent 10 different bacterial strains, hence the measurable microbiome by TRFLP in this study equals 3140 strains							1.66875e+29
Derivation 1: Probability that if Strain 1 is present in Sample A, then it will be shared in Sample B by random chance, equals 1/3140
Derivation 2: Probability that if Strain 1 is present in Sample A, then it will show up as a common TRFLP peak in Sample B by random chance, equals 1/3140 x 10 = 1/314
Premise 2: Though there are up to 314 TRFLP peaks possible, each sample has 36-196 unique TRFLP peaks, represented by variable X, which represents the number of TRFLP peaks (chances) present in that sample
Derivation 3: If Sample B has 40 TRFLP available, then the probability by random chance that it will share TWO common TRFLP peaks as Sample A containing one TRFLP peak equals: [(1/314 * 40 peaks) x (1/314 * 39 remaining peaks)] *1 = 0.016
Derivation 4: If Sample B has 40 TRFLP available, then the probability by random chance that it will share TWO common TRFLP peaks as Sample A containing FIVE TRFLP peak equals: [(1/314 * 40 peaks) x (1/314 * 39 remaining peaks)] * 5 = 0.080
2. EQUATION: Rewritten, the above probability logic can be represented by the following equation:
P=(1/314)^c*[(b)*(b-1)*(b-2)…]*a
which can be rewritten as:
P(b,c)=(1/314)^c*[b!/(b-c)!]*a
where:
The fixed integer 314 represents the total number of empirically observed TRFLP peaks in the experiment
a=number of TRFLP peaks in Sample A
b=number of TRFLP peaks in the Comparison Sample B
c=number of TRFLP peaks in Sample A that are shared with Sample B
^=to the power of
* = multiply
